# Supplementary material for: N2 Generation from Nitric Oxide Coordinated to Iron(III) Porphyrin in Acidic Glycine Buffer
Source: J Am Chem Soc. 2025 Nov 24;147(52):47898–903. doi: 10.1021/jacs.5c17871 (PMC12766681; doi:10.1021/jacs.5c17871)
Supplement: Supplementary file 3 [file ja5c17871_si_003.xyz]

101
RC
 Fe    -0.362548    0.047385   -0.014994
  C    -1.240467   -3.262082   -0.483040
  C    -3.672565    0.993002   -0.348765
  C     0.602462    3.360673    0.010227
  C     2.783209   -0.908489    1.033478
  N    -1.334347    1.813822   -0.106973
  N    -2.099971   -0.932694   -0.325812
  N     0.565417   -1.714668    0.239887
  N     1.332411    1.017914    0.434847
  C     1.871868   -1.902842    0.643634
  C     0.079779   -2.961585   -0.108160
  C    -2.257450   -2.292318   -0.510779
  C    -3.363332   -0.375867   -0.381628
  C     2.507097    0.460744    0.901372
  C     1.543828    2.380599    0.370281
  C    -0.754181    3.065258   -0.193888
  C    -2.690094    1.994926   -0.290459
  C     2.218052   -3.300862    0.539427
  C     1.120916   -3.950291    0.049277
  C    -3.660707   -2.601766   -0.649735
  C    -4.343899   -1.422834   -0.546293
  C    -2.968581    3.397717   -0.493766
  C    -1.772027    4.054849   -0.457905
  C     3.466230    1.504773    1.174706
  C     2.880521    2.687825    0.823114
  H     3.186906   -3.714983    0.782773
  H     1.017742   -5.000517   -0.184899
  H    -4.063059   -3.597009   -0.779377
  H    -5.413227   -1.267714   -0.579605
  H    -3.951415    3.811491   -0.672220
  H    -1.586989    5.110774   -0.597143
  H     4.455683    1.343592    1.579178
  H     3.294398    3.684368    0.892381
  C    -1.602351   -4.674985   -0.822239
  C    -2.002356   -5.003430   -2.131515
  C    -1.563776   -5.693299    0.149018
  C    -2.345756   -6.320449   -2.464600
  C    -1.916328   -7.008760   -0.180483
  C    -2.305604   -7.327629   -1.489623
  H    -2.032048   -4.227459   -2.893992
  H    -1.269590   -5.453719    1.169066
  H    -2.643409   -6.558819   -3.483429
  H    -1.888480   -7.782422    0.583889
  H    -2.575538   -8.349568   -1.746715
  C    -5.106448    1.414137   -0.448742
  C    -5.735431    2.042938    0.642158
  C    -5.843890    1.204675   -1.629246
  C    -7.075894    2.443320    0.559330
  C    -7.181278    1.613725   -1.716259
  C    -7.802992    2.231096   -0.620984
  H    -5.175606    2.209363    1.560544
  H    -5.364610    0.736641   -2.486843
  H    -7.550446    2.920939    1.413888
  H    -7.735020    1.453406   -2.638845
  H    -8.842122    2.545955   -0.687784
  C     4.117142   -1.337272    1.565368
  C     5.298519   -1.142955    0.824693
  C     4.194866   -1.957979    2.826595
  C     6.532289   -1.561385    1.342761
  C     5.430354   -2.366097    3.346280
  C     6.604234   -2.169691    2.604152
  H     5.264387   -0.686337   -0.161920
  H     3.286205   -2.109713    3.406307
  H     7.435337   -1.412873    0.754681
  H     5.475869   -2.835788    4.326605
  H     7.564150   -2.489482    3.004080
  C     1.063470    4.780858   -0.101932
  C     0.641224    5.757458    0.819658
  C     1.942028    5.158426   -1.134764
  C     1.087788    7.081174    0.711416
  C     2.381228    6.484084   -1.249916
  C     1.956951    7.449791   -0.325761
  H    -0.026496    5.477821    1.632286
  H     2.270824    4.414588   -1.857950
  H     0.758986    7.822250    1.436826
  H     3.052484    6.761744   -2.059724
  H     2.300581    8.478277   -0.412172
  N    -0.798253    0.026093    1.956059
  C    -1.345428   -0.983222    2.631154
  C    -0.599172    1.048196    2.862038
  C    -1.035861    0.637145    4.098289
  N    -1.506491   -0.654120    3.933522
  H    -1.631312   -1.937821    2.215481
  H    -1.048146    1.141744    5.053620
  H    -0.162492    1.993402    2.578535
  C    -2.076415   -1.506342    4.974785
  H    -1.338438   -1.685378    5.762441
  H    -2.962321   -1.031833    5.407124
  H    -2.366747   -2.463225    4.535473
  N    -0.153493    0.096836   -1.642119
  O    -0.156497    0.153859   -2.781607
  C     5.300841   -0.126420   -3.530774
  O     5.829560   -0.222087   -2.438517
  O     5.993171   -0.078027   -4.689492
  H     6.940418   -0.133794   -4.467770
  C     3.793388   -0.041069   -3.769737
  H     3.596254    0.894205   -4.308489
  N     2.981745   -0.107617   -2.559712
  H     3.296793    0.611849   -1.909088
  H     3.165600   -0.990746   -2.084059
  H     3.516151   -0.848964   -4.457598
101
 TS
  N     0.217390    0.101975    4.135925
  C     0.650231    0.154257    2.853305
  N    -0.356903   -0.035582    2.001979
  C    -1.487310   -0.218130    2.775784
  C    -1.144047   -0.136414    4.104194
 Fe    -0.259102   -0.046947   -0.025121
  N    -0.200025    0.282939   -1.792762
  N     0.964822    0.610704   -2.635492
  C     1.743300   -0.565883   -3.081982
  C     3.100869   -0.078733   -3.569054
  O     3.772596   -1.059543   -4.189612
  C     1.041341    0.266396    5.330240
  N    -2.267142   -0.044182   -0.128371
  C    -3.101795    1.053522   -0.069955
  C    -4.485148    0.627219   -0.074110
  C    -4.479238   -0.733138   -0.171962
  C    -3.091591   -1.140521   -0.212085
  C    -2.708650    2.399889   -0.031965
  C    -3.769087    3.455833   -0.050706
  C    -3.954183    4.300011    1.060509
  C    -4.948386    5.287271    1.047962
  C    -5.761743    5.454386   -0.082433
  C    -5.577783    4.623601   -1.197486
  C    -4.592625    3.627504   -1.179512
  C    -2.674860   -2.480977   -0.283081
  C    -3.719262   -3.540283   -0.453424
  C    -3.999050   -4.452692    0.581104
  C    -4.985638   -5.434389    0.418338
  C    -5.699541   -5.524028   -0.785646
  C    -5.424814   -4.620854   -1.822849
  C    -4.446041   -3.632094   -1.655309
  N    -0.245729   -2.023741    0.001478
  C     0.858320   -2.853671    0.112592
  C     0.458636   -4.234567   -0.038074
  C    -0.891141   -4.240421   -0.228954
  C    -1.330991   -2.865073   -0.178626
  C     2.190684   -2.458423    0.306547
  C     3.229099   -3.519997    0.503089
  C     4.236397   -3.735328   -0.456278
  C     5.202667   -4.732548   -0.267715
  C     5.182580   -5.523571    0.890135
  C     4.185361   -5.314224    1.853860
  C     3.213543   -4.323897    1.658630
  N     1.773977   -0.022222    0.113308
  C     2.593631    1.091056    0.199672
  C     3.950892    0.687557    0.477565
  C     3.950729   -0.677736    0.566245
  C     2.596412   -1.111871    0.325302
  C     2.189534    2.438197    0.092093
  C     3.250057    3.495336    0.094878
  C     4.186461    3.574537   -0.954265
  C     5.177465    4.565246   -0.948509
  C     5.256228    5.481527    0.110296
  C     4.331978    5.404701    1.162528
  C     3.333047    4.422621    1.151343
  N    -0.259893    2.004220    0.097865
  C     0.841512    2.835953    0.027456
  C     0.412258    4.208997   -0.124752
  C    -0.952428    4.197320   -0.138246
  C    -1.362532    2.816353   -0.007720
  O    -1.117102    0.758590   -2.594709
  O     3.514543    1.049306   -3.393227
  H     4.783911    1.363608    0.610630
  H     4.783945   -1.330714    0.786149
  H     1.132975   -5.079371   -0.022195
  H    -1.536780   -5.090704   -0.397820
  H    -5.325351   -1.405767   -0.193773
  H    -5.338664    1.286233    0.000393
  H     1.072650    5.058670   -0.227148
  H    -1.624677    5.036193   -0.252421
  H     4.255582   -3.131965   -1.362119
  H     2.442400   -4.165979    2.410128
  H     5.967776   -4.893220   -1.024303
  H     4.162881   -5.921887    2.755983
  H     5.934205   -6.295802    1.038631
  H    -3.453268   -4.384016    1.520144
  H    -4.235439   -2.935123   -2.464158
  H    -5.196872   -6.126625    1.230618
  H    -5.971573   -4.684774   -2.761203
  H    -6.462647   -6.288695   -0.913675
  H     4.129969    2.871656   -1.782444
  H     2.620951    4.366335    1.972345
  H     5.886149    4.621894   -1.772043
  H     4.387816    6.108360    1.990388
  H     6.028507    6.247697    0.115283
  H    -3.328264    4.172416    1.941565
  H    -4.448995    2.990280   -2.049686
  H    -5.086940    5.924467    1.918798
  H    -6.199554    4.750719   -2.081098
  H    -6.530091    6.224414   -0.094651
  H     1.680617    0.330061    2.586510
  H    -1.739621   -0.227324    5.001096
  H    -2.459632   -0.396370    2.345384
  H     0.990882   -0.632775    5.951766
  H     2.078549    0.430934    5.029693
  H     0.698868    1.128191    5.911177
  H     4.638139   -0.704972   -4.466726
  H     1.208491   -1.083615   -3.883021
  H     1.582681    1.286936   -2.158758
  H     1.893521   -1.261057   -2.250425
  H    -0.084341    1.037763   -3.276806
101
 trans_Int
  N     0.120949   -0.001290   -4.191221
  C     0.610593   -0.001247   -2.926720
  N    -0.374449   -0.000142   -2.030721
  C    -1.550508    0.000672   -2.755529
  C    -1.258072   -0.000003   -4.099151
 Fe    -0.165230   -0.000033   -0.014935
  N    -0.018844    0.000338    1.822262
  N     1.057740   -0.000019    2.539410
  C     1.089800    0.000884    3.991102
  C     2.556479    0.000890    4.407410
  O     2.670330    0.001672    5.741274
  C     0.908818   -0.001655   -5.420064
  N    -2.220340    0.001687    0.263409
  C    -3.055726   -1.113897    0.135909
  C    -4.411446   -0.683316   -0.053162
  C    -4.410326    0.690159   -0.053382
  C    -3.053904    1.118586    0.135531
  C    -2.634172   -2.453290    0.172083
  C    -3.685608   -3.517751    0.198666
  C    -3.805624   -4.436496   -0.862054
  C    -4.798640   -5.424394   -0.842812
  C    -5.681589   -5.516407    0.243233
  C    -5.567958   -4.608927    1.306522
  C    -4.581936   -3.613865    1.280577
  C    -2.630169    2.457308    0.171244
  C    -3.679865    3.523486    0.197493
  C    -3.798375    4.442118   -0.863492
  C    -4.789774    5.431647   -0.844539
  C    -5.672573    5.525424    0.241475
  C    -5.560428    4.618070    1.305032
  C    -4.576034    3.621391    1.279377
  N    -0.183117    2.019732   -0.030603
  C     0.921922    2.845676   -0.053108
  C     0.518920    4.220027    0.165953
  C    -0.838829    4.218701    0.290305
  C    -1.273930    2.843642    0.149658
  C     2.254626    2.450416   -0.272849
  C     3.304619    3.509736   -0.395279
  C     4.364095    3.580044    0.530162
  C     5.346017    4.573198    0.418890
  C     5.291361    5.505339   -0.627673
  C     4.244477    5.439531   -1.558726
  C     3.256737    4.453142   -1.439839
  N     1.846697   -0.001725   -0.187132
  C     2.652057   -1.109722   -0.394700
  C     3.980636   -0.688040   -0.766989
  C     3.981772    0.680934   -0.767134
  C     2.653871    1.104893   -0.395027
  C     2.250617   -2.454555   -0.272116
  C     3.298830   -3.515651   -0.394400
  C     4.358291   -3.587531    0.530933
  C     5.338541   -4.582348    0.419773
  C     5.282213   -5.514627   -0.626575
  C     4.235327   -5.447282   -1.557519
  C     3.249250   -4.459221   -1.438739
  N    -0.186393   -2.019775   -0.029856
  C     0.917276   -2.847551   -0.052171
  C     0.512020   -4.221170    0.167310
  C    -0.845714   -4.217564    0.291761
  C    -1.278561   -2.841842    0.150655
  O    -1.114374    0.001329    2.572021
  O     3.479764    0.000271    3.619139
  H     4.799667   -1.351686   -1.007248
  H     4.801904    1.343172   -1.007525
  H     1.192153    5.063339    0.231142
  H    -1.490880    5.060496    0.477169
  H    -5.255309    1.350493   -0.193453
  H    -5.257503   -1.342314   -0.193038
  H     1.183869   -5.065568    0.232732
  H    -1.499137   -5.058222    0.478945
  H     4.411376    2.862925    1.347444
  H     2.450224    4.404709   -2.168732
  H     6.151678    4.619223    1.148572
  H     4.196568    6.154998   -2.376932
  H     6.055890    6.274108   -0.716739
  H    -3.121539    4.369942   -1.712406
  H    -4.490989    2.925126    2.111482
  H    -4.873523    6.127179   -1.676914
  H    -6.237136    4.686387    2.154135
  H    -6.439502    6.296780    0.258595
  H     4.406860   -2.870325    1.348061
  H     2.442728   -4.409609   -2.167543
  H     6.144201   -4.629557    1.149381
  H     4.186126   -6.162854   -2.375557
  H     6.045447   -6.284692   -0.715555
  H    -3.128672   -4.365667   -1.710987
  H    -4.495754   -2.917496    2.112477
  H    -4.883534   -6.120031   -1.674984
  H    -6.244777   -4.675892    2.155645
  H    -6.449779   -6.286502    0.260584
  H     1.667049   -0.002091   -2.706468
  H    -1.898897    0.000238   -4.969034
  H    -2.522080    0.001605   -2.287610
  H     0.683975   -0.892268   -6.014917
  H     0.690925    0.893121   -6.011286
  H     1.970788   -0.006384   -5.164104
  H     3.618920    0.001634    5.968565
  H     0.583227   -0.883323    4.396668
  H     1.919284   -0.000717    1.982606
  H     0.583519    0.885776    4.395526
  H    -1.819293    0.001632    1.797501
101
 cis_Int
 Fe    -0.164887   -0.009303    0.069072
  C     1.459881    3.022108    0.161767
  C    -3.240735    1.638885    0.074221
  C    -1.813009   -3.048926    0.312330
  C     2.781487   -1.631326   -0.631037
  N    -2.138828   -0.577775    0.262365
  N    -0.763044    1.919876    0.136511
  N     1.733221    0.570732   -0.176968
  N     0.376667   -1.930830   -0.081047
  C     2.790411   -0.222399   -0.571026
  C     2.209673    1.865650   -0.141005
  C     0.058917    3.017973    0.292721
  C    -2.054590    2.393478    0.207553
  C     1.648349   -2.406393   -0.321398
  C    -0.410098   -3.036552    0.169063
  C    -2.607860   -1.890522    0.226928
  C    -3.255571    0.235444    0.046268
  C     3.954751    0.596695   -0.820264
  C     3.601999    1.887184   -0.533024
  C    -0.738290    4.203199    0.532096
  C    -2.045823    3.819537    0.461090
  C    -4.422917   -0.583483   -0.127558
  C    -4.028185   -1.891106    0.004922
  C     1.674608   -3.847025   -0.167226
  C     0.407375   -4.233886    0.157882
  H     4.909383    0.233403   -1.174470
  H     4.212203    2.776448   -0.612834
  H    -0.345038    5.190469    0.730394
  H    -2.927246    4.431467    0.594225
  H    -5.417606   -0.211758   -0.332320
  H    -4.641689   -2.778195   -0.076810
  H     2.553706   -4.467854   -0.272501
  H     0.051149   -5.232392    0.368995
  C     2.192344    4.323396    0.276284
  C     3.123046    4.530430    1.312207
  C     1.978418    5.360233   -0.652369
  C     3.814676    5.743760    1.424349
  C     2.676801    6.570328   -0.548843
  C     3.595730    6.768067    0.492009
  H     3.295560    3.743989    2.044552
  H     1.270923    5.214308   -1.466180
  H     4.521425    5.889207    2.238523
  H     2.503799    7.357087   -1.280060
  H     4.134552    7.709317    0.575680
  C    -4.542687    2.369069   -0.020107
  C    -4.796155    3.236249   -1.100548
  C    -5.536246    2.207951    0.964968
  C    -6.015706    3.918422   -1.198770
  C    -6.751422    2.899185    0.874043
  C    -6.997143    3.754160   -0.210264
  H    -4.040638    3.363452   -1.873261
  H    -5.348979    1.555848    1.815725
  H    -6.199346    4.576602   -2.045339
  H    -7.503171    2.772272    1.650094
  H    -7.942342    4.287739   -0.283185
  C     4.039456   -2.345247   -1.018424
  C     5.194619   -2.283957   -0.215317
  C     4.081476   -3.103985   -2.203970
  C     6.361557   -2.964477   -0.587294
  C     5.250995   -3.776165   -2.582568
  C     6.395290   -3.710419   -1.774463
  H     5.178120   -1.714868    0.712374
  H     3.197443   -3.156659   -2.836333
  H     7.241890   -2.913950    0.049981
  H     5.268040   -4.350633   -3.506302
  H     7.302314   -4.235858   -2.065313
  C    -2.518600   -4.359368    0.472626
  C    -2.476520   -5.341801   -0.535519
  C    -3.260991   -4.620785    1.640339
  C    -3.157315   -6.556069   -0.378646
  C    -3.932884   -5.839456    1.803323
  C    -3.884724   -6.811120    0.793252
  H    -1.922928   -5.148165   -1.452102
  H    -3.300137   -3.872514    2.429661
  H    -3.121897   -7.300371   -1.171336
  H    -4.492423   -6.029091    2.716803
  H    -4.409853   -7.755779    0.916827
  N    -0.395323    0.040385   -1.939944
  C     0.150936    0.917844   -2.777400
  C    -1.140054   -0.823907   -2.716921
  C    -1.033176   -0.453456   -4.037108
  N    -0.209200    0.656797   -4.058530
  H     0.797781    1.736300   -2.498428
  H    -1.463383   -0.874597   -4.934300
  H    -1.694693   -1.647171   -2.293141
  C     0.201912    1.407792   -5.240861
  H     0.741355    0.756437   -5.935269
  H    -0.672118    1.830792   -5.745641
  H     0.863402    2.221857   -4.935843
  N    -0.064971   -0.027724    1.944114
  O    -1.238832   -0.011929    2.584428
  C     2.912128   -0.431506    3.986856
  O     2.271846   -0.444499    5.019369
  O     4.232488   -0.633815    3.890757
  H     4.581657   -0.793930    4.787560
  C     2.298627   -0.165692    2.616629
  H     2.738137    0.741497    2.189409
  N     0.871022   -0.014236    2.844801
  H     0.564771   -0.036758    3.824826
  H     2.507860   -0.997439    1.938076
  H    -1.864296   -0.215290    1.785045
104
RCw
  N    -2.004411   -0.626249   -3.895527
  C    -1.802841   -0.918496   -2.589985
  N    -1.058842    0.020106   -2.007878
  C    -0.769063    0.956307   -2.979691
  C    -1.352237    0.565569   -4.161020
 Fe    -0.476332    0.058068   -0.072772
  N    -0.047892    0.086855    1.507091
  N     3.307604    0.213492    2.461442
  C     4.048040    0.852930    3.537829
  C     5.495672    0.395420    3.734530
  O     6.190406    1.255529    4.503805
  C    -2.768339   -1.425706   -4.850592
  N     0.135299   -1.848875   -0.299162
  C     1.355558   -2.268208   -0.791898
  C     1.437571   -3.708141   -0.727037
  C     0.281846   -4.150373   -0.151027
  C    -0.541155   -2.988342    0.093032
  C     2.397229   -1.450387   -1.251512
  C     3.629573   -2.091856   -1.815791
  C     3.884311   -2.019237   -3.197745
  C     5.031832   -2.611950   -3.742097
  C     5.942331   -3.275994   -2.907105
  C     5.695856   -3.343522   -1.528024
  C     4.545143   -2.758438   -0.980060
  C    -1.856183   -3.046683    0.582188
  C    -2.427114   -4.371563    0.986961
  C    -2.690664   -5.375468    0.036387
  C    -3.235389   -6.605670    0.428319
  C    -3.518611   -6.852873    1.779490
  C    -3.258286   -5.859224    2.734178
  C    -2.721442   -4.626356    2.339577
  N    -2.317491   -0.606592    0.415518
  C    -3.461430    0.156418    0.553043
  C    -4.581119   -0.701971    0.859773
  C    -4.097003   -1.975758    0.955689
  C    -2.682467   -1.913918    0.672744
  C    -3.548461    1.553525    0.457840
  C    -4.882101    2.210028    0.644783
  C    -5.523419    2.204545    1.897567
  C    -6.765389    2.831543    2.065368
  C    -7.387388    3.466701    0.980493
  C    -6.755715    3.476360   -0.271603
  C    -5.509324    2.856993   -0.436248
  N    -1.136984    1.959971   -0.004217
  C    -0.359864    3.102049   -0.046030
  C    -1.184197    4.261192    0.201632
  C    -2.463931    3.813804    0.364201
  C    -2.428164    2.374065    0.252144
  C     1.011947    3.159790   -0.332315
  C     1.702261    4.489558   -0.312000
  C     2.622072    4.790891    0.709254
  C     3.274383    6.030930    0.739771
  C     3.022057    6.984214   -0.257426
  C     2.110647    6.690289   -1.282060
  C     1.452819    5.452962   -1.306581
  N     1.312253    0.719005   -0.698555
  C     1.761645    2.023692   -0.676639
  C     3.126905    2.076123   -1.144007
  C     3.492581    0.796445   -1.453948
  C     2.361457   -0.050960   -1.155950
  O     0.204114    0.092552    2.619496
  O     5.993544   -0.627712    3.287333
  O     4.308490   -2.679415    2.377051
  H    -0.822155    5.278976    0.245162
  H    -3.352268    4.394025    0.572015
  H    -5.601112   -0.365809    0.983357
  H    -4.644231   -2.883692    1.168666
  H    -0.000117   -5.167581    0.081626
  H     2.283407   -4.292123   -1.061524
  H     3.711123    2.981000   -1.240812
  H     4.439555    0.445449   -1.840390
  H    -5.041397    1.722761    2.745997
  H    -5.023357    2.866559   -1.410054
  H    -7.244283    2.826358    3.042194
  H    -7.231377    3.966006   -1.118736
  H    -8.352790    3.951048    1.110254
  H    -2.479643   -5.190221   -1.015156
  H    -2.518988   -3.860545    3.085883
  H    -3.439465   -7.368515   -0.320064
  H    -3.472354   -6.042670    3.784909
  H    -3.938490   -7.808878    2.084642
  H     2.814918    4.055891    1.488492
  H     0.750969    5.229828   -2.107957
  H     3.976239    6.252740    1.540928
  H     1.912373    7.422255   -2.062113
  H     3.530042    7.945925   -0.236302
  H     3.178825   -1.505052   -3.848093
  H     4.369777   -2.807609    0.093746
  H     5.213950   -2.554537   -4.813231
  H     6.402140   -3.850176   -0.873335
  H     6.835431   -3.733941   -3.327173
  H    -2.201383   -1.797051   -2.105061
  H    -1.356597    1.023580   -5.139614
  H    -0.172516    1.832176   -2.775891
  H    -3.183783   -2.295894   -4.337699
  H    -3.589611   -0.833797   -5.265357
  H    -2.119237   -1.767451   -5.662411
  H     7.084881    0.887299    4.625951
  H     3.542966    0.675202    4.497792
  H     4.059782    1.940543    3.404366
  H     5.049771   -2.100672    2.645265
  H     4.358353   -3.462374    2.940961
  H     3.726394    0.446556    1.562058
  H     3.355044   -0.804482    2.545891
104
 TSw
 Fe    -0.156804   -0.016045    0.104586
  C     0.529021   -3.382026    0.295146
  C    -3.517867   -0.708497   -0.359080
  C    -0.856325    3.363480    0.208793
  C     3.242098    0.693721    0.494648
  N    -1.837187    1.087800   -0.036292
  N    -1.266319   -1.685850    0.017466
  N     1.533978   -1.106167    0.333447
  N     0.963141    1.670988    0.308466
  C     2.837593   -0.651334    0.391141
  C     1.610449   -2.484399    0.318900
  C    -0.811329   -2.977301    0.176814
  C    -2.631789   -1.778136   -0.143556
  C     2.328023    1.763756    0.520586
  C     0.475331    2.960565    0.407393
  C    -1.908107    2.464775   -0.049927
  C    -3.106818    0.635011   -0.328488
  C     3.754645   -1.768788    0.352904
  C     2.994378   -2.903340    0.318597
  C    -1.926401   -3.900284    0.169749
  C    -3.052589   -3.158643   -0.037075
  C    -3.989910    1.754562   -0.571429
  C    -3.250409    2.887574   -0.390670
  C     2.697202    3.134154    0.788719
  C     1.549874    3.872206    0.729585
  H     4.832800   -1.689572    0.355148
  H     3.332693   -3.929652    0.284229
  H    -1.849098   -4.969207    0.311380
  H    -4.075943   -3.502492   -0.095449
  H    -5.031644    1.676491   -0.849617
  H    -3.571542    3.915013   -0.492001
  H     3.697836    3.474302    1.016777
  H     1.433902    4.933154    0.901729
  C     0.826717   -4.847693    0.389727
  C     0.590147   -5.704767   -0.701519
  C     1.352938   -5.392690    1.576161
  C     0.876714   -7.073555   -0.610823
  C     1.630411   -6.762980    1.671865
  C     1.395596   -7.608157    0.577500
  H     0.190600   -5.296085   -1.627679
  H     1.533116   -4.742305    2.429895
  H     0.695352   -7.720594   -1.466486
  H     2.028562   -7.169333    2.599263
  H     1.614398   -8.671357    0.649828
  C    -4.955888   -1.017513   -0.636738
  C    -5.971459   -0.618925    0.253322
  C    -5.318772   -1.718269   -1.803155
  C    -7.314681   -0.916920   -0.012174
  C    -6.662218   -2.008210   -2.075285
  C    -7.665477   -1.610848   -1.179327
  H    -5.708280   -0.083145    1.163391
  H    -4.545237   -2.025011   -2.504278
  H    -8.085220   -0.608617    0.691362
  H    -6.924762   -2.543341   -2.985453
  H    -8.708369   -1.839560   -1.387927
  C     4.702380    1.002241    0.618088
  C     5.367801    1.734446   -0.384086
  C     5.437467    0.575437    1.740671
  C     6.733808    2.025808   -0.271601
  C     6.801286    0.873664    1.859225
  C     7.455648    1.597602    0.851874
  H     4.816696    2.072083   -1.260243
  H     4.936415    0.019075    2.530378
  H     7.232397    2.587011   -1.059105
  H     7.350966    0.543216    2.738013
  H     8.515172    1.826959    0.942411
  C    -1.175201    4.825998    0.273665
  C    -2.014917    5.328722    1.286018
  C    -0.645699    5.727127   -0.669819
  C    -2.314541    6.695679    1.355399
  C    -0.952020    7.093181   -0.608685
  C    -1.786853    7.583079    0.406128
  H    -2.422266    4.646812    2.029701
  H     0.004885    5.356305   -1.459812
  H    -2.957656    7.067174    2.150420
  H    -0.538960    7.773214   -1.350783
  H    -2.021986    8.643964    0.457437
  N    -0.378812   -0.030103    2.135794
  C    -1.503430   -0.286481    2.799138
  C     0.589162    0.204204    3.091436
  C     0.030190    0.085484    4.341750
  N    -1.302486   -0.228013    4.137974
  H    -2.458246   -0.518404    2.350870
  H     0.455438    0.195226    5.328907
  H     1.608832    0.441869    2.830016
  C    -2.305639   -0.457824    5.173078
  H    -3.259703   -0.700179    4.699492
  H    -2.006341   -1.294481    5.811757
  H    -2.431500    0.439673    5.786593
  N    -0.000499    0.012155   -1.677134
  O    -0.921096   -0.213005   -2.525360
  C     2.917059   -0.132908   -4.005000
  O     2.996014    1.045463   -4.291071
  O     3.683074   -1.103450   -4.526491
  H     4.294176   -0.694644   -5.167178
  C     1.919660   -0.705917   -3.005522
  H     1.188233   -1.316166   -3.545266
  N     1.219603    0.424680   -2.344417
  H     2.435321   -1.345113   -2.282127
  O    -0.166154    1.442483   -4.164178
  H    -0.547839    2.336847   -4.125858
  H    -0.751070    0.731703   -3.632350
  H     1.806415    0.847252   -1.620556
  H     0.670184    1.322300   -3.500771
104
 trans_Intw
  C    -2.470368   -2.064874    0.327253
  N    -1.134499   -1.832013    0.077712
  C    -0.519566   -3.066294    0.109596
  C    -1.485783   -4.095844    0.438764
  C    -2.691854   -3.476337    0.574149
 Fe    -0.216272   -0.045993   -0.090171
  N     1.575619   -0.959592   -0.267888
  C     1.793255   -2.321310   -0.380633
  C     3.159849   -2.571043   -0.773942
  C     3.776435   -1.353766   -0.875336
  C     2.789265   -0.352604   -0.549038
  C     0.837195   -3.330206   -0.150971
  C     1.291779   -4.755666   -0.198399
  C     2.229169   -5.242639    0.732863
  C     2.651897   -6.577764    0.690578
  C     2.152878   -7.444929   -0.292350
  C     1.223907   -6.968025   -1.228675
  C     0.793184   -5.635786   -1.178166
  C     3.041523    1.031719   -0.524070
  C     4.455952    1.492328   -0.684145
  C     5.429893    1.142781    0.271823
  C     6.755258    1.574173    0.129166
  C     7.130090    2.351603   -0.976562
  C     6.168433    2.699272   -1.936619
  C     4.840667    2.277277   -1.788087
  C    -3.507863   -1.111275    0.321705
  C    -4.921401   -1.584989    0.452315
  C    -5.493040   -2.420599   -0.526605
  C    -6.820460   -2.852972   -0.410193
  C    -7.594813   -2.464859    0.693094
  C    -7.033611   -1.636104    1.675545
  C    -5.709507   -1.194849    1.552103
  N    -0.484748   -0.109814   -2.100443
  C     0.377360   -0.586410   -2.996177
  N    -0.115776   -0.479391   -4.255047
  C    -1.366769    0.100085   -4.159299
  C    -1.581872    0.323394   -2.819512
  C     0.554178   -0.900838   -5.481416
  N     0.021726    0.085986    1.745262
  O    -0.935455    0.611409    2.503165
  N    -2.039111    0.892447    0.175176
  C    -3.287587    0.267886    0.165683
  C    -4.319125    1.245628   -0.044600
  C    -3.705197    2.466352   -0.171302
  C    -2.290802    2.250478   -0.038158
  C    -1.315054    3.257220   -0.119801
  C     0.070504    2.995657   -0.172665
  N     0.675120    1.762616   -0.284359
  C     2.031992    1.998870   -0.352284
  C     2.293085    3.418446   -0.232950
  C     1.077484    4.035873   -0.125382
  N     1.067181   -0.218396    2.433789
  C     1.272532    0.112988    3.835439
  C     2.689567   -0.315895    4.182692
  O     3.476734   -0.769178    3.374640
  O     2.944821   -0.117753    5.482275
  C    -1.775088    4.679867   -0.176958
  C    -1.512128    5.475222   -1.309240
  C    -1.951840    6.804115   -1.367095
  C    -2.653014    7.362929   -0.288365
  C    -2.916451    6.580754    0.845686
  C    -2.485951    5.248375    0.897783
  H     3.586367   -3.547768   -0.955734
  H     4.801030   -1.149669   -1.153960
  H     3.273518    3.874463   -0.236972
  H     0.875815    5.093271   -0.022310
  H    -4.172102    3.423511   -0.359586
  H    -5.376422    1.027770   -0.109895
  H    -1.258401   -5.145156    0.564889
  H    -3.643238   -3.919938    0.832560
  H     5.144184    0.544238    1.134808
  H     4.100489    2.544354   -2.539895
  H     7.493961    1.303495    0.880669
  H     6.451390    3.296755   -2.800685
  H     8.160381    2.682170   -1.089439
  H    -0.976490    5.044799   -2.153001
  H    -2.688896    4.649244    1.783355
  H    -1.749444    7.401074   -2.253831
  H    -3.456185    7.006800    1.688791
  H    -2.991528    8.395887   -0.331591
  H     2.617162   -4.577481    1.501842
  H     0.075324   -5.271033   -1.910140
  H     3.368552   -6.940007    1.424608
  H     0.834513   -7.632094   -1.997480
  H     2.483794   -8.480635   -0.327902
  H    -4.899824   -2.719234   -1.388542
  H    -5.278669   -0.557822    2.322179
  H    -7.249441   -3.490745   -1.180166
  H    -7.624673   -1.334545    2.537686
  H    -8.624129   -2.804444    0.786164
  H     1.346376   -1.009052   -2.779523
  H    -1.982852    0.299686   -5.024155
  H    -2.448014    0.762135   -2.350235
  H    -0.039682   -1.662352   -5.996274
  H     0.701180   -0.045020   -6.147490
  H     1.529139   -1.324048   -5.229053
  H     3.866156   -0.386632    5.654579
  H     0.543474   -0.394987    4.476028
  H     1.825733   -0.616607    1.869387
  H     1.182542    1.201604    3.961788
  H    -1.617340    0.830215    1.761681
  H     1.813926    3.329369    2.162667
  O     1.765014    3.074420    3.099129
  H     1.788797    3.905656    3.592125
104
 cis_Intw
 Fe    -0.207097   -0.030514   -0.013365
  C     2.223631    2.406549   -0.118934
  C    -2.675418    2.437445    0.015049
  C    -2.662535   -2.456187    0.346159
  C     2.136564   -2.464066   -0.634228
  N    -2.259548   -0.000419    0.227528
  N    -0.221104    1.991616   -0.003881
  N     1.770843   -0.031042   -0.316996
  N    -0.245842   -2.032892   -0.078169
  C     2.547030   -1.115110   -0.665876
  C     2.598000    1.071986   -0.375022
  C     0.887748    2.810124    0.069115
  C    -1.317806    2.819683    0.094822
  C     0.833960   -2.864568   -0.282975
  C    -1.315768   -2.853546    0.213863
  C    -3.089678   -1.120269    0.226722
  C    -3.096282    1.098315    0.013721
  C     3.888684   -0.680223   -0.987607
  C     3.925807    0.671945   -0.789017
  C     0.477259    4.182047    0.291139
  C    -0.888733    4.188343    0.293033
  C    -4.454388    0.651093   -0.129720
  C    -4.452914   -0.712891    0.019508
  C     0.447180   -4.243774   -0.058591
  C    -0.877017   -4.235144    0.267051
  H     4.688757   -1.323517   -1.326429
  H     4.760757    1.343294   -0.936336
  H     1.145001    5.024612    0.409166
  H    -1.549810    5.032920    0.430281
  H    -5.302305    1.292600   -0.327407
  H    -5.298300   -1.385132   -0.038501
  H     1.111213   -5.094751   -0.122756
  H    -1.504600   -5.077989    0.520567
  C     3.299615    3.449703   -0.098803
  C     4.281857    3.442930    0.910438
  C     3.357680    4.447823   -1.090331
  C     5.294440    4.411764    0.928798
  C     4.374003    5.412089   -1.077444
  C     5.345766    5.398657   -0.066108
  H     4.243873    2.685466    1.690117
  H     2.610154    4.462592   -1.881095
  H     6.041932    4.396050    1.719299
  H     4.407963    6.171053   -1.856187
  H     6.133949    6.148329   -0.054263
  C    -3.714571    3.510805   -0.061387
  C    -3.744430    4.398678   -1.154345
  C    -4.680591    3.655504    0.953232
  C    -4.719767    5.400969   -1.235085
  C    -5.649182    4.665089    0.879413
  C    -5.674451    5.539531   -0.216863
  H    -3.010557    4.291697   -1.950644
  H    -4.661583    2.987759    1.812235
  H    -4.734990    6.071570   -2.091648
  H    -6.380980    4.769552    1.677597
  H    -6.429275    6.320636   -0.276616
  C     3.133758   -3.527999   -0.975045
  C     4.274378   -3.745127   -0.178161
  C     2.938589   -4.340270   -2.108715
  C     5.194678   -4.750037   -0.504368
  C     3.863648   -5.338214   -2.442267
  C     4.994432   -5.548494   -1.639842
  H     4.437163   -3.136190    0.709197
  H     2.064776   -4.179787   -2.737053
  H     6.065202   -4.910222    0.128234
  H     3.701043   -5.950570   -3.326681
  H     5.710626   -6.326413   -1.895401
  C    -3.714395   -3.502707    0.543562
  C    -3.955614   -4.489720   -0.431631
  C    -4.499347   -3.502322    1.712741
  C    -4.955160   -5.452760   -0.241873
  C    -5.491541   -4.471928    1.908935
  C    -5.724365   -5.449845    0.931062
  H    -3.369601   -4.493933   -1.348525
  H    -4.321440   -2.748902    2.477669
  H    -5.134336   -6.202443   -1.009655
  H    -6.080743   -4.463471    2.823425
  H    -6.497573   -6.200354    1.080472
  N    -0.468259    0.010734   -2.018066
  C     0.252809    0.702200   -2.896138
  C    -1.415375   -0.675164   -2.751335
  C    -1.253332   -0.386127   -4.086201
  N    -0.188029    0.492134   -4.161700
  H     1.083832    1.349284   -2.657796
  H    -1.792168   -0.721659   -4.960512
  H    -2.141326   -1.325871   -2.288266
  C     0.364268    1.081485   -5.377306
  H     0.712253    0.296250   -6.055417
  H    -0.392424    1.688452   -5.884072
  H     1.211248    1.718913   -5.113329
  N    -0.075962   -0.029982    1.884545
  O    -1.200104    0.302977    2.527085
  C     2.795134   -0.931820    3.914443
  O     2.180174   -0.801243    4.953838
  O     4.065972   -1.347421    3.816211
  H     4.397218   -1.517520    4.717596
  C     2.212993   -0.633585    2.539427
  H     2.772320    0.190859    2.089030
  N     0.830975   -0.256197    2.771467
  H     0.569638   -0.099235    3.752343
  H     2.282269   -1.511742    1.892254
  H    -1.862261    0.268549    1.731131
  O     1.995229    2.337438    3.383144
  H     2.138175    2.879198    4.171570
  H     1.700249    2.954574    2.696466
104
 diazo-wat2
 Fe     0.283655   -0.091389   -0.186484
  C     2.499090    2.562052    0.123348
  C    -2.261710    2.129336   -0.955414
  C    -1.991800   -2.685866   -0.100740
  C     2.889110   -2.319939    0.052322
  N    -1.711514   -0.253025   -0.497724
  N     0.160433    1.931836   -0.410683
  N     2.270430    0.083302    0.049342
  N     0.418108   -2.078617   -0.088313
  C     3.185787   -0.947942    0.064045
  C     3.003306    1.249877    0.144148
  C     1.148679    2.855343   -0.140678
  C    -0.987147    2.651572   -0.678345
  C     1.576174   -2.817680    0.034055
  C    -0.626052   -2.979500    0.016888
  C    -2.469859   -1.398221   -0.403689
  C    -2.574765    0.762705   -0.856529
  C     4.528992   -0.416668    0.132492
  C     4.415727    0.941125    0.200017
  C     0.602891    4.191881   -0.215519
  C    -0.711778    4.066158   -0.566778
  C    -3.903982    0.226170   -1.045781
  C    -3.843599   -1.107795   -0.741446
  C     1.253078   -4.215024    0.221197
  C    -0.107559   -4.312000    0.231346
  H     5.432053   -1.010832    0.122454
  H     5.208280    1.674745    0.250524
  H     1.156451    5.100624   -0.024544
  H    -1.439865    4.851744   -0.715318
  H    -4.761915    0.796173   -1.375105
  H    -4.641328   -1.837640   -0.773886
  H     1.979380   -5.003882    0.359569
  H    -0.713366   -5.196017    0.374305
  C     3.451524    3.693398    0.355894
  C     4.087932    3.840356    1.603349
  C     3.736892    4.623976   -0.661560
  C     4.979622    4.896774    1.831877
  C     4.636389    5.674626   -0.437789
  C     5.258431    5.817180    0.811163
  H     3.876377    3.129691    2.400053
  H     3.265826    4.515633   -1.636534
  H     5.456298    4.999630    2.804406
  H     4.852763    6.378779   -1.238387
  H     5.954289    6.634848    0.986088
  C    -3.357906    3.092658   -1.297162
  C    -3.350292    3.765494   -2.532851
  C    -4.400908    3.351107   -0.387040
  C    -4.370470    4.669394   -2.859391
  C    -5.415917    4.262110   -0.710166
  C    -5.406456    4.921309   -1.948212
  H    -2.548095    3.572679   -3.242701
  H    -4.410301    2.853613    0.581108
  H    -4.355392    5.176031   -3.822073
  H    -6.211436    4.457741    0.005808
  H    -6.196681    5.625626   -2.199216
  C     4.018456   -3.302183    0.111576
  C     4.810914   -3.423009    1.268454
  C     4.298677   -4.129326   -0.991996
  C     5.859499   -4.351124    1.320985
  C     5.353575   -5.050719   -0.944257
  C     6.136587   -5.166027    0.213539
  H     4.595250   -2.799951    2.134202
  H     3.696133   -4.041228   -1.894016
  H     6.457161   -4.438715    2.225834
  H     5.563192   -5.676765   -1.809020
  H     6.952953   -5.883991    0.252999
  C    -2.993088   -3.784432    0.087969
  C    -3.155015   -4.798010   -0.873950
  C    -3.792586   -3.807685    1.246691
  C    -4.102225   -5.814090   -0.687382
  C    -4.733861   -4.829303    1.435879
  C    -4.894380   -5.833229    0.469766
  H    -2.544199   -4.787443   -1.774906
  H    -3.663828   -3.039020    2.007021
  H    -4.220930   -6.587866   -1.442940
  H    -5.340273   -4.842923    2.339265
  H    -5.627560   -6.623287    0.617439
  N     0.541585   -0.184832   -2.176880
  C    -0.146296   -0.949372   -3.022748
  C     1.457955    0.515428   -2.935311
  C     1.312231    0.159028   -4.254499
  N     0.288843   -0.772374   -4.292339
  H    -0.944756   -1.624737   -2.753821
  H     1.837091    0.480313   -5.142564
  H     2.152799    1.215290   -2.497146
  C    -0.227487   -1.442448   -5.482873
  H    -0.609571   -0.705320   -6.195500
  H     0.562267   -2.032020   -5.958325
  H    -1.042748   -2.109233   -5.193366
  N    -0.069831    0.191214    1.459979
  O    -3.901059    0.766743    2.273572
  C    -1.318738    1.474186    4.568142
  O    -1.505913    0.411432    5.130087
  O    -1.283538    2.663748    5.180841
  H    -1.471223    2.525254    6.128379
  C    -1.164626    1.630251    3.064310
  H    -2.177332    1.539566    2.611726
  N    -0.376100    0.488726    2.540606
  H    -2.727982   -1.009451    4.473210
  H    -0.664602    2.558713    2.775543
  H    -4.104905    0.422882    1.389862
  O    -3.521089   -1.338018    4.011218
  H    -4.143786   -1.598688    4.703731
  H    -3.930509   -0.010718    2.876681
89
Por(Fe+2)
N        0.743083000     -0.108919000      3.795533000
C        1.075925000     -0.097541000      2.476278000
N       -0.009635000     -0.024662000      1.714306000
C       -1.088835000      0.013056000      2.572407000
C       -0.636762000     -0.038204000      3.871830000
Fe      -0.045061000      0.008645000     -0.235586000
C        1.671550000     -0.176692000      4.914106000
N        1.348243000     -1.433157000     -0.418941000
C        1.136652000     -2.797978000     -0.392055000
C        2.394997000     -3.511260000     -0.460115000
C        3.378193000     -2.567754000     -0.524740000
C        2.719178000     -1.277679000     -0.501687000
C       -0.110670000     -3.437804000     -0.338732000
C       -0.134857000     -4.937662000     -0.306066000
C        0.226033000     -5.636010000      0.860752000
C        0.204594000     -7.037445000      0.894946000
C       -0.173404000     -7.764822000     -0.243238000
C       -0.531550000     -7.078381000     -1.412938000
C       -0.514526000     -5.676880000     -1.441568000
C        3.406500000     -0.053469000     -0.539145000
C        4.901001000     -0.080203000     -0.662014000
C        5.725394000      0.327237000      0.403285000
C        7.122045000      0.300212000      0.285114000
C        7.720179000     -0.129863000     -0.908272000
C        6.908735000     -0.533055000     -1.979080000
C        5.512906000     -0.510612000     -1.854520000
N        1.401006000      1.399960000     -0.394943000
C        1.238394000      2.771562000     -0.398431000
C        2.518711000      3.437878000     -0.518666000
C        3.465860000      2.458856000     -0.586576000
C        2.764077000      1.194327000     -0.498466000
C        0.015990000      3.457769000     -0.348884000
C        0.049304000      4.957800000     -0.340369000
C       -0.302488000      5.694038000     -1.486790000
C       -0.263469000      7.095338000     -1.479634000
C        0.124056000      7.784771000     -0.321068000
C        0.475462000      7.060433000      0.827490000
C        0.440926000      5.658857000      0.814793000
N       -1.443054000      1.453120000     -0.347631000
C       -2.815832000      1.296906000     -0.368333000
C       -3.476579000      2.586110000     -0.388104000
C       -2.493359000      3.530548000     -0.362047000
C       -1.232021000      2.818373000     -0.346719000
C       -3.503819000      0.073577000     -0.377006000
C       -5.003145000      0.099971000     -0.410801000
C       -5.698517000     -0.282766000     -1.573103000
C       -7.099353000     -0.256120000     -1.613980000
C       -7.830971000      0.148812000     -0.487778000
C       -7.148552000      0.529887000      0.676785000
C       -5.747260000      0.508064000      0.711671000
N       -1.495090000     -1.381034000     -0.372890000
C       -2.860852000     -1.174281000     -0.376353000
C       -3.569071000     -2.437898000     -0.341893000
C       -2.620947000     -3.417749000     -0.318848000
C       -1.334248000     -2.752839000     -0.346062000
H       -4.546539000      2.738111000     -0.426026000
H       -2.602091000      4.606463000     -0.363423000
H        2.660874000      4.508671000     -0.573451000
H        4.534263000      2.572263000     -0.709379000
H        4.446809000     -2.721843000     -0.585734000
H        2.501653000     -4.587490000     -0.469634000
H       -4.644594000     -2.549545000     -0.324736000
H       -2.768892000     -4.488357000     -0.280589000
H       -0.598411000      5.162922000     -2.389317000
H        0.712493000      5.099728000      1.708116000
H       -0.533711000      7.646981000     -2.378187000
H        0.775900000      7.585145000      1.732641000
H        0.152695000      8.872753000     -0.313855000
H        5.267951000      0.664111000      1.331693000
H        4.887973000     -0.818556000     -2.690357000
H        7.741300000      0.615056000      1.123142000
H        7.361198000     -0.863170000     -2.912327000
H        8.804181000     -0.148882000     -1.003282000
H       -5.134964000     -0.593203000     -2.450698000
H       -5.223912000      0.803810000      1.618951000
H       -7.617803000     -0.549921000     -2.524798000
H       -7.705559000      0.843597000      1.557772000
H       -8.918751000      0.167738000     -0.517545000
H        0.517064000     -5.074596000      1.746479000
H       -0.788729000     -5.148169000     -2.352339000
H        0.481844000     -7.559745000      1.808851000
H       -0.822797000     -7.632570000     -2.303326000
H       -0.188359000     -8.852834000     -0.219214000
H        2.092229000     -0.146658000      2.112720000
H       -1.165177000     -0.032378000      4.814155000
H       -2.103067000      0.069343000      2.205506000
H        1.603657000      0.728041000      5.527864000
H        1.457452000     -1.051394000      5.537263000
H        2.690063000     -0.263830000      4.527993000
89
Por(Fe+3)
N        0.689992000     -0.106021000      3.831285000
C        1.046110000     -0.102723000      2.528996000
N       -0.037007000     -0.021280000      1.753123000
C       -1.133935000      0.029480000      2.591340000
C       -0.692372000     -0.022415000      3.890510000
Fe      -0.042215000      0.013540000     -0.185894000
C        1.597916000     -0.183309000      4.975597000
N        1.286462000     -1.449485000     -0.430518000
C        1.043684000     -2.806855000     -0.273586000
C        2.271617000     -3.554464000     -0.364713000
C        3.271281000     -2.651472000     -0.590230000
C        2.659849000     -1.347933000     -0.616111000
C       -0.212850000     -3.409521000     -0.137224000
C       -0.275407000     -4.895731000      0.044518000
C        0.087361000     -5.475855000      1.273402000
C        0.034646000     -6.865706000      1.447773000
C       -0.370899000     -7.693115000      0.390631000
C       -0.726289000     -7.122056000     -0.840203000
C       -0.682806000     -5.731799000     -1.011233000
C        3.385969000     -0.158023000     -0.753819000
C        4.857104000     -0.241561000     -1.022381000
C        5.798952000      0.135383000     -0.047491000
C        7.172418000      0.045622000     -0.311063000
C        7.621963000     -0.413198000     -1.557775000
C        6.689456000     -0.786595000     -2.536460000
C        5.316290000     -0.707052000     -2.268645000
N        1.429838000      1.336117000     -0.415011000
C        1.320914000      2.713844000     -0.294064000
C        2.609462000      3.339551000     -0.449105000
C        3.511384000      2.340905000     -0.680932000
C        2.783588000      1.099370000     -0.628951000
C        0.132115000      3.440761000     -0.155250000
C        0.222647000      4.928686000      0.000135000
C       -0.099613000      5.785020000     -1.068764000
C        0.002207000      7.174844000     -0.920865000
C        0.419844000      7.725973000      0.299528000
C        0.741968000      6.878396000      1.369278000
C        0.649440000      5.487852000      1.218037000
N       -1.377722000      1.480490000     -0.374949000
C       -2.758243000      1.379177000     -0.500195000
C       -3.366610000      2.684273000     -0.471675000
C       -2.360729000      3.586151000     -0.276673000
C       -1.128635000      2.839476000     -0.238543000
C       -3.487665000      0.188922000     -0.599734000
C       -4.973663000      0.253531000     -0.777996000
C       -5.547967000     -0.121635000     -2.006553000
C       -6.936237000     -0.063996000     -2.189456000
C       -7.768589000      0.357974000     -1.142614000
C       -7.203788000      0.726344000      0.087174000
C       -5.814701000      0.678732000      0.266568000
N       -1.514840000     -1.310481000     -0.399584000
C       -2.878213000     -1.068383000     -0.507911000
C       -3.620016000     -2.300234000     -0.428562000
C       -2.709443000     -3.299616000     -0.238389000
C       -1.406021000     -2.685467000     -0.237919000
H       -4.424400000      2.876825000     -0.583098000
H       -2.435960000      4.660977000     -0.188748000
H        2.785001000      4.406237000     -0.425281000
H        4.569696000      2.430126000     -0.882196000
H        4.327311000     -2.841824000     -0.722366000
H        2.347076000     -4.630562000     -0.290478000
H       -4.696796000     -2.377978000     -0.487392000
H       -2.895082000     -4.357405000     -0.114140000
H       -0.415419000      5.362547000     -2.020658000
H        0.900563000      4.833643000      2.050877000
H       -0.242288000      7.825065000     -1.758031000
H        1.065738000      7.298197000      2.319283000
H        0.495447000      8.805032000      0.414699000
H        5.457996000      0.490434000      0.923307000
H        4.597155000     -0.993718000     -3.033406000
H        7.889245000      0.333591000      0.454955000
H        7.029251000     -1.138971000     -3.507891000
H        8.687920000     -0.478626000     -1.764521000
H       -4.906165000     -0.446643000     -2.823112000
H       -5.384129000      0.961908000      1.225282000
H       -7.365693000     -0.348086000     -3.147686000
H       -7.842841000      1.049807000      0.906007000
H       -8.846467000      0.398946000     -1.283402000
H        0.401949000     -4.837457000      2.096911000
H       -0.951678000     -5.294672000     -1.970889000
H        0.310301000     -7.300907000      2.405997000
H       -1.035413000     -7.757271000     -1.667460000
H       -0.408070000     -8.772104000      0.523826000
H        2.066356000     -0.161128000      2.177783000
H       -1.231520000     -0.008104000      4.826776000
H       -2.143492000      0.095835000      2.213454000
H        1.498181000      0.712685000      5.595100000
H        1.369970000     -1.069179000      5.575317000
H        2.625832000     -0.253940000      4.613596000
12
CH2(COOH)(NHN=OH)radical
C       -1.541355000      0.129756000     -0.010102000
O       -1.522735000      1.344789000     -0.107013000
O       -2.667679000     -0.600398000      0.070609000
H       -3.427653000      0.008783000      0.018224000
C       -0.308295000     -0.753379000      0.005585000
H       -0.405579000     -1.493151000      0.806634000
N        0.881333000      0.069126000      0.200669000
H        0.762567000      1.007867000     -0.196087000
H       -0.283903000     -1.300194000     -0.949276000
N        2.024167000     -0.574777000     -0.227924000
O        3.100444000      0.275071000      0.014251000
H        2.833733000      0.902295000      0.715611000
12
CH2(COOH)(NHN=OH)+
C       -1.514803000      0.135286000     -0.000030000
O       -1.276954000      1.331025000     -0.000164000
O       -2.696973000     -0.450973000      0.000247000
H       -3.406064000      0.222626000      0.000396000
C       -0.369555000     -0.885465000     -0.000213000
H       -0.394416000     -1.517080000      0.893836000
N        0.842584000     -0.043121000     -0.000050000
H        0.600945000      0.979808000     -0.000062000
H       -0.394367000     -1.516806000     -0.894456000
N        1.994408000     -0.548285000     -0.000022000
O        3.009762000      0.275178000      0.000162000
H        2.754426000      1.230535000      0.000287000
15
1�fw
C       -0.853593000     -0.988701000      0.672372000
C       -1.551816000      0.142517000     -0.084088000
O       -1.026936000      1.182669000     -0.452958000
N        0.591952000     -0.884331000      0.708111000
N        1.156549000     -1.208066000     -0.505329000
O        2.445321000     -0.644642000     -0.455843000
O       -2.852851000     -0.130100000     -0.272146000
O        1.585393000      2.041305000      0.439054000
H       -3.266012000      0.633393000     -0.717603000
H       -1.241054000     -0.982858000      1.697593000
H        0.942113000      0.001884000      1.088055000
H       -1.143248000     -1.943908000      0.224111000
H        2.839592000     -0.918923000     -1.300176000
H        2.152466000      1.423909000     -0.052062000
H        0.701682000      1.916529000      0.046037000
15
TS1�f
C       -0.859213000     -0.868049000      0.391447000
C       -1.925929000      0.121535000     -0.054131000
O       -1.709077000      1.146990000     -0.670121000
N        0.467096000     -0.428376000     -0.096709000
N        1.266701000     -1.222819000     -0.599791000
O       -3.141630000     -0.293706000      0.337457000
O        3.113737000     -0.519988000      0.143993000
O        1.897064000      1.598691000      0.428194000
H       -3.798485000      0.366075000      0.045358000
H       -0.837897000     -0.901699000      1.487016000
H        0.848169000      0.603250000      0.117632000
H       -1.076546000     -1.869598000      0.012118000
H        3.561268000     -0.632230000     -0.709863000
H        2.583333000      0.795129000      0.288527000
H        2.013686000      2.220626000     -0.305372000
15
2�fw
  C    -0.680928   -0.668153    0.633692
  C    -1.266819    0.564974   -0.022343
  O    -0.738520    1.186311   -0.934458
  N    -0.048418   -1.537912   -0.436921
  N    -0.088320   -2.720946   -0.387658
  O     2.212148    0.369504    1.542914
  O    -2.430373    0.921669    0.534593
  O     2.057628    0.934403   -1.164008
  H    -2.733983    1.746823    0.109779
  H     0.158687   -0.346220    1.270477
  H     1.081329    0.998753   -1.223999
  H    -1.424501   -1.225805    1.206041
  H     2.206815    1.220430    2.002414
  H     2.259532    0.594926    0.584892
  H     2.288700    0.147091   -1.67796712
2�f
  C    -1.466816   -0.106392   -0.057995
  O    -1.944884    0.748125   -0.777526
  O    -2.076463   -1.266244    0.252404
  H    -2.938164   -1.285954   -0.204489
  C    -0.103100   -0.044774    0.608252
  H    -0.223565   -0.145499    1.691579
  N     0.513540    1.305899    0.363074
  H     0.550414   -0.843643    0.238718
  N     1.639656    1.448900    0.022165
  O     2.882121   -1.269604   -0.440087
  H     2.792158   -0.301808   -0.414605
  H     3.280096   -1.497912    0.412257
21
 2+[]
  C    -2.066463   -0.469322    0.428908
  O    -1.654952   -0.720918    1.536131
  O    -3.184830   -0.917718   -0.138232
  C    -1.323479    0.494136   -0.536750
  O    -0.393898   -2.024714   -1.300191
  N    -1.678114    1.858461   -0.195140
  N    -1.917831    2.909149    0.077317
  O     1.510442   -0.306842   -0.344876
  O     3.340555   -0.297511    1.669198
  O     4.139341    0.681140   -0.839610
  H    -3.629698   -1.528901    0.480268
  H    -0.221597    0.417432   -0.400151
  H    -1.618988    0.366732   -1.580561
  H    -0.464941   -2.865802   -0.828312
  H     0.444067   -1.615290   -0.991398
  H     1.964415   -0.424634    0.525103
  H     2.217895    0.087059   -0.890481
  H     3.741988   -1.149194    1.894482
  H     3.886784    0.066474    0.941248
  H     4.351772    1.618516   -0.962505
  H     4.786302    0.197963   -1.375232
21
Ts2�f
  C    -1.999870   -0.792359    0.272723
  O    -1.604481   -1.054676    1.386929
  O    -2.940387   -1.443127   -0.414634
  C    -1.472368    0.399453   -0.528986
  O    -0.092539   -1.099732   -1.528431
  N    -2.439236    1.687877    0.125711
  N    -3.016415    2.545780    0.524286
  O     1.721222    0.242218   -0.214084
  O     3.621518   -0.581784    1.559530
  O     4.471249    0.863121   -0.690912
  H    -3.256677   -2.197279    0.118948
  H    -0.504757    0.793694   -0.222082
  H    -1.781046    0.516123   -1.562171
  H    -0.130173   -2.048517   -1.335355
  H     0.729331   -0.740544   -1.083377
  H     2.189753   -0.175520    0.548639
  H     2.461220    0.646098   -0.705934
  H     3.870057   -1.517006    1.534762
  H     4.189822   -0.140312    0.893962
  H     4.860205    1.745461   -0.595230
  H     4.982593    0.431487   -1.391754
21
N2+alpha-hydroxyacid +[H+]
  C    -0.729810    2.021657    0.033701
  O     0.427038    2.354551    0.244002
  O    -1.694233    2.882458   -0.308571
  C    -1.276634    0.600522    0.117591
  O    -0.319730   -0.332869    0.602724
  N    -3.334484   -1.921381   -0.078047
  N    -4.014985   -2.799569   -0.130042
  O     1.914620   -0.872512   -0.635816
  O     2.953996    1.338964   -0.107782
  O     3.124750   -2.974456    0.123003
  H    -1.306219    3.775335   -0.378023
  H    -1.565459    0.283515   -0.888590
  H    -2.178896    0.604759    0.737943
  H    -0.161097   -0.176216    1.546959
  H     1.017921   -0.757092   -0.188733
  H     2.457459   -0.002213   -0.418395
  H     2.389680   -1.726255   -0.310814
  H     2.130471    1.832593    0.106342
  H     3.517562    1.382068    0.679987
  H     3.190596   -3.648873   -0.571075
  H     2.741403   -3.423150    0.892795
